# Supplementary material for: Therapeutic Effect of Lecigel, Cetiol®CC, Activonol-6, Activonol-M, 1,3-Propanediol, Soline, and Fucocert® (LCAA-PSF) Treatment on Imiquimod-Induced Psoriasis-like Skin in Mice
Source: Int J Mol Sci. 2024 Jul 14;25(14):7720. doi: 10.3390/ijms25147720 (PMC11276952; doi:10.3390/ijms25147720)
Supplement: Supplementary file 1 [file ijms-25-07720-s001.zip]

Archive with 1 entries (1 files):
- ijms-3071481-supplementary.pdf
